# Supplementary material for: AI-Supported Comprehensive Detection and Quantification of Biomarkers of Subclinical Widespread Diseases at Chest CT for Preventive Medicine
Source: Healthcare (Basel). 2022 Oct 29;10(11):2166. doi: 10.3390/healthcare10112166 (PMC9690402; doi:10.3390/healthcare10112166)
Supplement: Supplementary file 1 [file healthcare-10-02166-s001.zip]

Archive with 2 entries (2 files):
- Figure S1 TAVI Patient.pdf
- Figure S2 COPD Patient.pdf
